# Supplementary material for: Exploring the challenges to safer prescribing and medication monitoring in prisons: A qualitative study with health care staff
Source: PLoS One. 2022 Nov 3;17(11):e0275907. doi: 10.1371/journal.pone.0275907 (PMC9632766; doi:10.1371/journal.pone.0275907)
Supplement: S4 File — (ZIP) [file pone.0275907.s004.zip]

Archive with 2 entries (2 files):
- Supplementary file - Harms/Supp file 7.1 Paper 1 Pre-reading Spencer_.pdf
- Supplementary file - Harms/Supp file 7.2 Paper 2 Pre-reading Thomas - 2013.pdf
